# Supplementary material for: Similarities and Differences of Multiple Epiphyseal Dysplasias: Genetic Features and Natural Course in 22 Patients
Source: Genes (Basel). 2026 Apr 15;17(4):463. doi: 10.3390/genes17040463 (PMC13115595; doi:10.3390/genes17040463)
Supplement: Supplementary file 1 [file genes-17-00463-s001.zip]

Archive with 1 entries (1 files):
- genes-4243502-supplementary.pdf
